# Supplementary material for: Advanced Magnetic Imprinted Polymers Integrated with In Situ Ionization Mass Spectrometry for High-Throughput Pesticide Screening and Detection in Food Matrices
Source: Foods. 2025 Aug 11;14(16):2786. doi: 10.3390/foods14162786 (PMC12385875; doi:10.3390/foods14162786)
Supplement: Supplementary file 1 [file foods-14-02786-s001.zip]

Archive with 1 entries (1 files):
- foods-3752980-Supplemental Materials.pdf
